# Supplementary material for: Brood size and sex ratio in response to host quality and wasp traits in the gregarious parasitoid Oomyzus sokolowskii (Hymenoptera: Eulophidae)
Source: PeerJ. 2017 Jan 24;5:e2919. doi: 10.7717/peerj.2919 (PMC5267564; doi:10.7717/peerj.2919)
Supplement: Data S1 [file peerj-05-2919-s001.xls]

## Sheet: brood size and sex ratio
wasp	hind tibia length	host weight	brood size	female offspring	male offspring	attack order	survive
1	0.5084	0.21	10	9	1	1	1
1	0.5084	0.17	12	11	1	2	1
1	0.5084	0.1	11	10	1	3	1
2	0.485	0.21	10	9	1	1	1
2	0.485	0.16	9	8	1	2	1
2	0.485	0.18	8	7	1	3	1
3	0.4765	0.14	9	8	1	1	1
3	0.4765	0.22	9	8	1	2	1
3	0.4765	0.15	10	9	1	3	1
4	0.5052	0.22	11	10	1	1	1
4	0.5052	0.12	7	6	1	2	1
4	0.5052	0.17	10	8	2	3	1
5	0.5125	0.29	11	10	1	1	1
5	0.5125	0.14	10	9	1	2	1
5	0.5125	0.19	11	10	1	3	1
6	0.4809	0.24	8	6	2	1	1
6	0.4809	0.16	8	7	1	2	1
6	0.4809	0.27	7	6	1	3	1
7	0.376	0.25	21	12	9	1	1
7	0.376	0.14	10	9	1	2	1
7	0.376	0.14	10	9	1	3	1
8	0.5422	0.17	10	9	1	1	1
8	0.5422	0.14	10	9	1	2	1
8	0.5422	0.26	9	8	1	3	1
9	0.5159	0.16	8	7	1	1	1
9	0.5159	0.19	10	9	1	2	1
9	0.5159	0.2	9	8	1	3	1
10	0.3288	0.26	12	11	1	1	1
10	0.3288	0.24	10	9	1	2	1
10	0.3288	0.19	4	4	0	3	1
11	0.4159	0.21	10	9	1	1	1
11	0.4159	0.15	7	6	1	2	1
11	0.4159	0.15	8	7	1	3	1
12	0.3935	0.17	9	8	1	1	1
12	0.3935	0.26	8	7	1	2	1
12	0.3935	0.19	7	6	1	3	1
13	0.5259	0.15	10	9	1	1	1
13	0.5259	0.15	9	8	1	2	1
13	0.5259	0.23	7	6	1	3	1
14	0.4247	0.17	10	9	1	1	1
14	0.4247	0.14	7	6	1	2	1
14	0.4247	0.19	8	7	1	3	1
15	0.413	0.3	9	8	1	1	1
15	0.413	0.19	8	7	1	2	1
15	0.413	0.19	9	8	1	3	1
16	0.431	0.13	6	5	1	1	1
16	0.431	0.25	10	9	1	2	1
16	0.431	0.15	1	NA	NA	3	0
17	0.5618	0.25	19	8	11	1	1
17	0.5618	0.15	12	10	2	2	1
17	0.5618	0.19	8	NA	NA	3	0
18	0.4117	0.2	11	10	1	1	1
18	0.4117	0.14	7	6	1	2	1
18	0.4117	0.27	6	NA	NA	3	0
19	0.3426	0.12	8	7	1	1	1
19	0.3426	0.17	6	NA	NA	2	0
19	0.3426	0.16	9	NA	NA	3	0
20	0.4542	0.26	10	9	1	1	1
20	0.4542	0.26	8	NA	NA	2	0
20	0.4542	0.19	7	6	1	3	1
21	0.5055	0.12	10	9	1	1	1
21	0.5055	0.15	8	NA	NA	2	0
21	0.5055	0.18	10	9	1	3	1
22	0.4137	0.24	11	10	1	1	1
22	0.4137	0.12	10	NA	NA	2	0
22	0.4137	0.11	9	6	3	3	1
23	0.549	0.19	11	10	1	1	1
23	0.549	0.15	6	NA	NA	2	0
23	0.549	0.2	6	5	1	3	1
24	0.4802	0.2	9	8	1	1	1
24	0.4802	0.2	7	NA	NA	2	0
24	0.4802	0.26	6	5	1	3	1
25	0.513	0.17	9	NA	NA	1	0
25	0.513	0.25	7	NA	NA	2	0
25	0.513	0.1	7	6	1	3	1
26	0.515	0.14	3	NA	NA	1	0
26	0.515	0.27	8	NA	NA	2	0
26	0.515	0.21	9	7	2	3	1
27	0.4663	0.3	9	NA	NA	1	0
27	0.4663	0.14	11	10	1	2	1
27	0.4663	0.18	8	NA	NA	3	0
28	0.4028	0.17	7	NA	NA	1	0
28	0.4028	0.27	11	10	1	2	1
28	0.4028	0.28	7	7	0	3	1
29	0.3882	0.15	10	NA	NA	1	0
29	0.3882	0.27	12	10	2	2	1
29	0.3882	0.17	16	5	11	3	1
30	0.4643	0.18	9	NA	NA	1	0
30	0.4643	0.23	9	8	1	2	1
30	0.4643	0.31	9	NA	NA	3	0
31	0.4553	0.18	4	NA	NA	1	0
31	0.4553	0.14	8	7	1	2	1
31	0.4553	0.28	7	6	1	3	1
32	0.5184	0.28	8	NA	NA	1	0
32	0.5184	0.27	11	10	1	2	1
32	0.5184	0.26	12	11	1	3	1
33	0.4175	0.6	9	8	1	1	1
33	0.4175	1.15	7	6	1	2	1
33	0.4175	0.54	12	2	10	3	1
34	0.4415	0.75	14	5	9	1	1
34	0.4415	0.51	10	9	1	2	1
34	0.4415	0.53	9	8	1	3	1
35	0.3258	0.53	8	7	1	1	1
35	0.3258	0.51	10	9	1	2	1
35	0.3258	0.43	7	6	1	3	1
36	0.4648	0.59	7	6	1	1	1
36	0.4648	0.56	8	7	1	2	1
36	0.4648	0.79	8	7	1	3	1
37	0.4186	0.52	11	10	1	1	1
37	0.4186	0.8	9	8	1	2	1
37	0.4186	0.56	8	7	1	3	1
38	0.4953	0.4	10	8	2	1	1
38	0.4953	1.07	11	10	1	2	1
38	0.4953	0.36	9	8	1	3	1
39	0.3944	0.58	7	6	1	1	1
39	0.3944	1.06	8	6	2	2	1
39	0.3944	0.64	7	6	1	3	1
40	0.4209	0.57	11	10	1	1	1
40	0.4209	0.65	10	9	1	2	1
40	0.4209	0.93	8	7	1	3	1
41	0.4005	1.25	7	6	1	1	1
41	0.4005	0.53	7	6	1	2	1
41	0.4005	0.52	7	6	1	3	1
42	0.4076	0.49	9	8	1	1	1
42	0.4076	0.53	9	8	1	2	1
42	0.4076	0.85	9	NA	NA	3	0
43	0.4025	0.62	10	9	1	1	1
43	0.4025	0.31	11	10	1	2	1
43	0.4025	0.6	8	NA	NA	3	0
44	0.4551	0.41	10	9	1	1	1
44	0.4551	0.6	9	8	1	2	1
44	0.4551	0.51	2	NA	NA	3	0
45	0.6011	0.58	10	9	1	1	1
45	0.6011	1.43	7	6	1	2	1
45	0.6011	1.26	6	NA	NA	3	0
46	0.5189	0.74	10	9	1	1	1
46	0.5189	1.32	9	8	1	2	1
46	0.5189	0.75	3	NA	NA	3	0
47	0.5084	1.3	9	8	1	1	1
47	0.5084	0.41	11	NA	NA	2	0
47	0.5084	0.65	14	11	3	3	1
48	0.485	0.41	10	9	1	1	1
48	0.485	0.47	10	NA	NA	2	0
48	0.485	0.69	9	NA	NA	3	0
49	0.4765	1.18	9	8	1	1	1
49	0.4765	0.82	9	NA	NA	2	0
49	0.4765	0.9	7	NA	NA	3	0
50	0.3897	0.49	10	9	1	1	1
50	0.3897	0.52	10	NA	NA	2	0
50	0.3897	0.79	7	NA	NA	3	0
51	0.548	1.11	10	9	1	1	1
51	0.548	0.6	5	NA	NA	2	0
51	0.548	0.4	10	8	2	3	1
52	0.4586	0.4	10	9	1	1	1
52	0.4586	0.51	9	NA	NA	2	0
52	0.4586	0.68	10	NA	NA	3	0
53	0.4442	0.44	11	10	1	1	1
53	0.4442	0.85	9	NA	NA	2	0
53	0.4442	0.84	6	NA	NA	3	0
54	0.4365	0.75	9	8	1	1	1
54	0.4365	1.4	6	NA	NA	2	0
54	0.4365	0.53	9	8	1	3	1
55	0.5437	1.35	12	11	1	1	1
55	0.5437	0.61	5	NA	NA	2	0
55	0.5437	0.75	11	NA	NA	3	0
56	0.4853	0.68	9	8	1	1	1
56	0.4853	1.16	12	NA	NA	2	0
56	0.4853	1.1	11	10	1	3	1
57	0.4674	1.09	11	10	1	1	1
57	0.4674	0.73	8	NA	NA	2	0
57	0.4674	1.02	8	7	1	3	1
58	0.5094	0.46	11	10	1	1	1
58	0.5094	0.52	11	NA	NA	2	0
58	0.5094	0.38	5	NA	NA	3	0
59	0.3729	1.04	9	NA	NA	1	0
59	0.3729	1.12	9	NA	NA	2	0
59	0.3729	1.01	13	12	1	3	1
60	0.392	0.51	9	NA	NA	1	0
60	0.392	0.47	9	NA	NA	2	0
60	0.392	0.52	15	NA	NA	3	0
61	0.4785	0.8	8	NA	NA	1	0
61	0.4785	0.6	8	NA	NA	2	0
61	0.4785	1.28	7	NA	NA	3	0
62	0.3799	0.7	5	NA	NA	1	0
62	0.3799	0.99	11	NA	NA	2	0
62	0.3799	0.5	7	6	1	3	1
63	0.3327	0.97	9	NA	NA	1	0
63	0.3327	0.59	10	9	1	2	1
63	0.3327	0.64	6	NA	NA	3	0
64	0.4892	0.35	7	NA	NA	1	0
64	0.4892	0.68	10	8	2	2	1
64	0.4892	0.94	5	4	1	3	1
65	0.4125	1.02	9	NA	NA	1	0
65	0.4125	0.63	9	8	1	2	1
65	0.4125	1.07	9	NA	NA	3	0
66	0.6122	1.38	12	NA	NA	1	0
66	0.6122	0.67	10	6	4	2	1
66	0.6122	0.62	9	8	1	3	1
67	0.5101	0.43	7	NA	NA	1	0
67	0.5101	0.73	9	8	1	2	1
67	0.5101	0.6	19	NA	NA	3	0
68	0.3337	1.21	8	NA	NA	1	0
68	0.3337	0.45	8	5	3	2	1
68	0.3337	0.76	9	7	2	3	1
69	0.437	0.49	11	NA	NA	1	0
69	0.437	0.75	9	7	2	2	1
69	0.437	0.61	10	NA	NA	3	0
70	0.5993	0.7	9	NA	NA	1	0
70	0.5993	0.45	10	8	2	2	1
70	0.5993	0.63	7	6	1	3	1
71	0.5046	0.43	9	NA	NA	1	0
71	0.5046	0.53	12	11	1	2	1
71	0.5046	1	8	7	1	3	1
72	0.3722	0.56	13	NA	NA	1	0
72	0.3722	0.38	11	10	1	2	1
72	0.3722	0.35	10	9	1	3	1
73	0.4776	0.83	9	NA	NA	1	0
73	0.4776	0.59	11	10	1	2	1
73	0.4776	1.04	9	8	1	3	1
74	0.5424	1.26	14	NA	NA	1	0
74	0.5424	0.54	13	12	1	2	1
74	0.5424	0.4	13	NA	NA	3	0
75	0.5235	0.6	10	NA	NA	1	0
75	0.5235	0.87	2	2	0	2	1
75	0.5235	1.12	9	8	1	3	1
76	0.3205	2.12	11	10	1	1	1
76	0.3205	4.61	9	8	1	2	1
76	0.3205	3.85	10	9	1	3	1
77	0.6104	2.44	8	7	1	1	1
77	0.6104	3.06	9	8	1	2	1
77	0.6104	4.01	4	3	1	3	1
78	0.5292	3.72	14	13	1	1	1
78	0.5292	5.54	13	11	2	2	1
78	0.5292	4.31	10	8	2	3	1
79	0.5074	5.11	9	8	1	1	1
79	0.5074	2.77	9	8	1	2	1
79	0.5074	3.06	11	10	1	3	1
80	0.4643	5.01	12	11	1	1	1
80	0.4643	2.76	9	8	1	2	1
80	0.4643	3.67	11	10	1	3	1
81	0.4913	3.2	8	7	1	1	1
81	0.4913	5.27	11	10	1	2	1
81	0.4913	6.08	10	9	1	3	1
82	0.5411	3.6	11	9	2	1	1
82	0.5411	3.54	9	8	1	2	1
82	0.5411	5.4	11	9	2	3	1
83	0.503	3.37	9	8	1	1	1
83	0.503	3.17	9	8	1	2	1
83	0.503	3.44	10	8	2	3	1
84	0.5315	3.61	9	8	1	1	1
84	0.5315	5.14	9	8	1	2	1
84	0.5315	2.66	9	8	1	3	1
85	0.4592	2.17	9	7	2	1	1
85	0.4592	3.84	10	9	1	2	1
85	0.4592	5.05	9	8	1	3	1
86	0.6435	2.6	9	8	1	1	1
86	0.6435	3.14	9	8	1	2	1
86	0.6435	5.87	13	11	2	3	1
87	0.4421	2.79	9	8	1	1	1
87	0.4421	3.19	9	8	1	2	1
87	0.4421	2.81	8	6	2	3	1
88	0.3784	3.49	9	8	1	1	1
88	0.3784	2.9	11	10	1	2	1
88	0.3784	3.44	7	6	1	3	1
89	0.584	2.4	9	8	1	1	1
89	0.584	2.11	10	9	1	2	1
89	0.584	3.29	8	7	1	3	1
90	0.4759	4.61	13	11	2	1	1
90	0.4759	3.05	10	9	1	2	1
90	0.4759	5.29	9	7	2	3	1
91	0.4009	4.65	12	10	2	1	1
91	0.4009	4.97	9	8	1	2	1
91	0.4009	2.53	10	8	2	3	1
92	0.411	3.54	9	8	1	1	1
92	0.411	2.81	4	4	0	2	1
92	0.411	4.49	7	NA	NA	3	0
93	0.6037	2.99	8	7	1	1	1
93	0.6037	4.35	9	6	3	2	1
93	0.6037	3.38	10	NA	NA	3	0
94	0.5614	3.06	9	8	1	1	1
94	0.5614	6.01	12	10	2	2	1
94	0.5614	3.63	10	NA	NA	3	0
95	0.4961	2.56	10	9	1	1	1
95	0.4961	3.85	11	10	1	2	1
95	0.4961	6.91	4	NA	NA	3	0
96	0.3755	2.94	13	12	1	1	1
96	0.3755	2.44	11	9	2	2	1
96	0.3755	2.86	8	NA	NA	3	0
97	0.3809	2.96	9	7	2	1	1
97	0.3809	3.21	9	8	1	2	1
97	0.3809	2.94	8	NA	NA	3	0
98	0.4682	2.83	10	9	1	1	1
98	0.4682	2.49	4	NA	NA	2	0
98	0.4682	3.25	10	9	1	3	1
99	0.5598	3.4	11	10	1	1	1
99	0.5598	2.79	8	NA	NA	2	0
99	0.5598	2.67	5	4	1	3	1
100	0.4442	3.38	10	9	1	1	1
100	0.4442	1.79	8	NA	NA	2	0
100	0.4442	2.07	8	6	2	3	1
101	0.4608	4.56	11	10	1	1	1
101	0.4608	3.68	11	NA	NA	2	0
101	0.4608	2.86	10	9	1	3	1
102	0.5699	2.19	10	9	1	1	1
102	0.5699	2.72	2	NA	NA	2	0
102	0.5699	3.88	7	6	1	3	1
103	0.3798	2.51	11	NA	NA	1	0
103	0.3798	2.08	9	NA	NA	2	0
103	0.3798	2.76	9	8	1	3	1
104	0.5348	2.12	7	NA	NA	1	0
104	0.5348	3.34	9	8	1	2	1
104	0.5348	4.42	9	7	2	3	1
105	0.5687	4.69	9	NA	NA	1	0
105	0.5687	3.25	10	8	2	2	1
105	0.5687	4.9	11	9	2	3	1
106	0.4002	4.66	4	NA	NA	1	0
106	0.4002	3.85	11	10	1	2	1
106	0.4002	2.96	10	9	1	3	1
107	0.5126	5.02	6	NA	NA	1	0
107	0.5126	3.03	9	8	1	2	1
107	0.5126	2.34	9	8	1	3	1
108	0.6211	4.37	12	NA	NA	1	0
108	0.6211	4.29	10	9	1	2	1
108	0.6211	3.88	8	7	1	3	1
109	0.3999	5.07	10	NA	NA	1	0
109	0.3999	4.49	12	10	2	2	1
109	0.3999	2.53	10	9	1	3	1
